# Supplementary material for: Impact of Vitamin D Supplementation on Hospitalizations for Infection: Results of the D-Health Trial Revisited
Source: Nutrients. 2026 Jul 11;18(14):2276. doi: 10.3390/nu18142276 (PMC13414773; doi:10.3390/nu18142276)
Supplement: Supplementary file 1 [file nutrients-18-02276-s001.zip]

Archive with 1 entries (1 files):
- nutrients-4354592-supplementary.pdf
